# Supplementary material for: Collinearity and Dimensionality Reduction in Radiomics: Effect of Preprocessing Parameters in Hypertrophic Cardiomyopathy Magnetic Resonance T1 and T2 Mapping
Source: Bioengineering (Basel). 2023 Jan 6;10(1):80. doi: 10.3390/bioengineering10010080 (PMC9854492; doi:10.3390/bioengineering10010080)
Supplement: Supplementary file 1 [file bioengineering-10-00080-s001.zip]

Archive with 1 entries (1 files):
- bioengineering-2110933-supplementary.pdf
